# Supplementary material for: Emodin and Aloe-Emodin Reduce Cell Growth and Disrupt Metabolic Plasticity in Human Melanoma Cells
Source: Nutrients. 2025 Mar 22;17(7):1113. doi: 10.3390/nu17071113 (PMC11990439; doi:10.3390/nu17071113)
Supplement: Supplementary file 1 [file nutrients-17-01113-s001.zip]

Archive with 4 entries (4 files):
- Figure S1.TIF
- Figure S2.TIF
- Supplementary Table 1.xlsx
- Supplementary Table 2.xlsx
