# Supplementary material for: Emodin and Aloe-Emodin Reduce Cell Growth and Disrupt Metabolic Plasticity in Human Melanoma Cells
Source: Nutrients. 2025 Mar 22;17(7):1113. doi: 10.3390/nu17071113 (PMC11990439; doi:10.3390/nu17071113)
Supplement: Supplementary file 1 [file nutrients-17-01113-s001.zip › Supplementary Table 1.xlsx]

## Sheet: Sheet1
ID	FLUX	CTRL VALUE	CTRL STDERR	CTRL LB	CTRL UB	ALOE VALUE	ALOE STDERR	ALOE LB	ALOE UB	EMO VALUE	EMO STDERR	EMO LB	EMO UB
R1	Glc.x -> Glc	0.3927	0.0064	0.3804	0.4054	0.1191	0.0043	0.1117	0.1267	0.0468	0.0066	0.0341	0.0601
R2	Gln.x -> Gln	0.0315	0.0097	0.0184	0.0453	0.0266	0.0072	0.0185	0.0413	0.0078	0.0071	0.000461	0.0234
R3	Glc -> G6P	0.3927	0.0064	0.3804	0.4054	0.1191	0.0043	0.1117	0.1267	0.0468	0.0066	0.0341	0.0601
R4 net	G6P <-> F16BP	0.4569	0.0052	0.4483	0.4665	0.1407	0.0046	0.131	0.1484	0.053	0.0075	0.0361	0.0732
R4 exch	G6P <-> F16BP	2196400	0.2843	0	Inf	0.0225	0.1332	0	Inf	91010	4.6164	0	Inf
R5 net	F16BP <-> DHAP + GAP	0.4569	0.0052	0.4483	0.4665	0.1407	0.0046	0.131	0.1484	0.053	0.0075	0.0361	0.0732
R5 exch	F16BP <-> DHAP + GAP	14133	0.3069	0	Inf	1e-07	0.1278	0	Inf	0.0095	4.9372	0	Inf
R6 net	DHAP <-> GAP	0.4569	0.0052	0.4483	0.4665	0.1407	0.0046	0.131	0.1484	0.053	0.0075	0.0361	0.0732
R6 exch	DHAP <-> GAP	1.0742e-07	0.259	0	Inf	2564.9	0.1369	0	Inf	115920	4.3769	0	Inf
R7 net	GAP <-> 3PG	0.9138	0.0104	0.8966	0.9329	0.2813	0.0093	0.262	0.2968	0.1061	0.015	0.0722	0.1464
R7 exch	GAP <-> 3PG	150.813	0.2637	0	Inf	5008500	0.1386	0	Inf	0.0191	4.1614	0	Inf
R8	3PG -> Pyr	0.9138	0.1587	0.8946	0.9329	0.2824	0.0471	0.267	0.3015	0.1061	1.2711	0.0754	0.1345
R9 net	Pyr <-> Lac	0.9017	0.0094	0.8832	0.9202	0.2794	0.0092	0.2603	0.2955	0.1061	0.015	0.0819	0.138
R9 exch	Pyr <-> Lac	1e-07	0.3059	0	Inf	0.1718	0.1246	0	Inf	0.019	4.3761	0	Inf
R10	Pyr -> AcCoA + CO2	0.0121	0.0046	0.0067	0.0177	0.0019	0.00081256	0.0014	0.0036	8.5717e-06	0.00018391	4.1529e-06	1.4126e-05
R11 net	AcCoA + Oaa <-> Cit	0.0121	0.0046	0.0067	0.0177	0.0019	0.00081256	0.0014	0.0036	8.5717e-06	0.00018391	4.1529e-06	1.4126e-05
R11 exch	AcCoA + Oaa <-> Cit	1e-07	0.005	0	0.0091	0.0048	0.0029	0.0023	0.0137	0.0018	1.4794	7.4062e-05	12549
R12 net	Cit <-> Akg + CO2	0.0121	0.0046	0.0067	0.0177	0.0019	0.00081256	0.0014	0.0036	8.5717e-06	0.00018391	4.1529e-06	1.4126e-05
R12 exch	Cit <-> Akg + CO2	0.004	0.002	0.0017	0.0079	0.0027	0.0012	0.0019	0.0053	1033.1	3.8372	6.29e-05	Inf
R13	Akg -> Suc + CO2	0.0121	0.0174	0.0055	0.0177	0.00083211	0.0047	0.00013356	0.0017	9.9836e-08	8.5299e-05	3.3626e-16	0.00033565
R14 net	Suc <-> Fum	0.0121	0.0174	0.0055	0.0177	0.00083211	0.0047	0.00013356	0.0017	9.9836e-08	8.5299e-05	3.3654e-16	0.00033565
R14 exch	Suc <-> Fum	1e-07	0.0032	0	0.0087	2.0077e-05	0.00011176	0	0.00011547	0.0046	3.1875	0	Inf
R15 net	Fum <-> Mal	0.0121	0.0174	0.0055	0.0177	0.00083211	0.0047	0.00013356	0.0017	9.9836e-08	8.5299e-05	0	0.00033565
R15 exch	Fum <-> Mal	1373.7	0.1987	0.1106	Inf	4.1312	0.0089	0.0039	Inf	12.3688	3.2763	0.00045269	Inf
R16 net	Mal <-> Oaa	0.0091	0.0026	0.0049	0.0133	0.00051678	0.0025	0.00040839	0.0013	-1.6441e-10	0.0409	-6.3337e-05	6.1e-05
R16 exch	Mal <-> Oaa	1297.1	0.2106	0.0852	Inf	0.0012	0.007	0.00016592	0.0014	0.0219	1.5465	0	Inf
R17	Pyr + CO2 -> Oaa	0.003	0.0044	0.0014	0.0044	0.0014	0.0021	0.0014	0.0027	4.606e-06	0.0039	1.7824e-06	0.00021837
R18	Mal -> Pyr + CO2	0.003	0.0185	0	0.0044	0.00031533	0.007	0	0.00050978	1e-07	0.041	0	1.8328e-06
R19 net	Oaa + Glu <-> Asp + Akg	-1e-07	0.0016	-0.0013	0	-1e-07	0.00099736	-0.00020858	0	-3.9659e-06	0.0369	-8.1344e-06	0
R19 exch	Oaa + Glu <-> Asp + Akg	9.8662e-07	0.0162	0	0.0152	1.0627e-07	0.0011	0	0	4.1902e-05	0.3895	1.6329e-05	0.0024
R20 net	Pyr + Glu <-> Ala + Akg	-1e-07	0.159	-0.0031	0	-1e-07	0.0473	-0.0012	0	-2.2529e-06	1.2715	-3.4369e-06	-2.0671e-06
R20 exch	Pyr + Glu <-> Ala + Akg	0.0955	0.1695	0	0.8556	0.031	0.0626	0.0218	0.101	1e-07	1.073	0	0
R21 net	3PG + Glu <-> Ser + Akg	-1e-07	0.1588	-0.0031	0	-0.0011	0.0472	-0.0012	-0.0011	-2.2531e-06	1.2711	-2.7935e-06	-1.9593e-06
R21 exch	3PG + Glu <-> Ser + Akg	0.1142	0.1694	0	0.8742	0.00011535	0.0625	0	0.00014564	1e-07	1.0766	0	2.1896e-07
R22	Gln -> Glu	0.0315	0.0097	0.0184	0.0453	0.0266	0.0072	0.0185	0.0413	0.0078	0.0071	0.000461	0.0234
R23	Lac -> Lac.x	0.9017	0.0094	0.8832	0.9202	0.2794	0.0092	0.2603	0.2955	0.1061	0.015	0.0819	0.138
R24	Glu -> Glu.x	0.0315	0.0099	0.0177	0.0452	0.0277	0.0075	0.0235	0.0436	0.0079	0.0071	0.00041864	0.0193
