# Supplementary material for: Emodin and Aloe-Emodin Reduce Cell Growth and Disrupt Metabolic Plasticity in Human Melanoma Cells
Source: Nutrients. 2025 Mar 22;17(7):1113. doi: 10.3390/nu17071113 (PMC11990439; doi:10.3390/nu17071113)
Supplement: Supplementary file 1 [file nutrients-17-01113-s001.zip › Supplementary Table 2.xlsx]

## Sheet: Sheet1
ID	FLUX	CTRL VALUE	CTRL STDERR	CTRL LB	CTRL UB	ALOE VALUE	ALOE STDERR	ALOE LB	ALOE UB	EMO VALUE	EMO STDERR	EMO LB	EMO UB
R1	Glc.x -> Glc	0.386	0.0183	0.3517	0.4233	0.1882	0.003	0.1824	0.1942	0.4517	0.0066	0.4416	0.4623
R2	Gln.x -> Gln	0.0125	0.0033	0.0107	0.0154	0.0146	0.00071881	0.013	0.016	0.0192	0.0027	0.0133	0.024
R3	Glc -> G6P	0.386	0.0183	0.3517	0.4233	0.1882	0.003	0.1824	0.1942	0.4517	0.0066	0.4416	0.4623
R4 net	G6P <-> F16BP	0.4525	0.0155	0.4223	0.4828	0.2067	0.006	0.1948	0.2239	0.4562	0.016	0.4422	0.4903
R4 exch	G6P <-> F16BP	2431.8	1.7584	0	Inf	0.11	0.0885	0	Inf	0.1077	0.6404	0	Inf
R5 net	F16BP <-> DHAP + GAP	0.4525	0.0155	0.4223	0.4828	0.2067	0.006	0.1948	0.2239	0.4562	0.016	0.4422	0.4903
R5 exch	F16BP <-> DHAP + GAP	0.2789	2.7953	0	Inf	1e-07	1.1785e-18	0	Inf	1e-07	0.7158	0	Inf
R6 net	DHAP <-> GAP	0.4525	0.0155	0.4223	0.4828	0.2067	0.006	0.1948	0.2239	0.4562	0.016	0.4422	0.4903
R6 exch	DHAP <-> GAP	4541	5.6569	0	Inf	4.8456e-06	5.164e-06	0	Inf	0.5168	0.7193	0	Inf
R7 net	GAP <-> 3PG	0.9051	0.031	0.8446	0.9655	0.4133	0.0119	0.3896	0.4478	0.9124	0.0321	0.8844	0.9806
R7 exch	GAP <-> 3PG	146.852	5.6566	0	Inf	0.6736	0.1928	0	Inf	137090	1.0165	0	Inf
R8	3PG -> Pyr	0.9051	1.4427	0.8446	0.9668	0.4133	0.0119	0.3896	0.4478	0.9124	0.4286	0.8843	0.9831
R9 net	Pyr <-> Lac	0.9041	0.0308	0.8437	0.9646	0.4578	0.006	0.4461	0.4702	0.9754	0.0054	0.9649	0.9859
R9 exch	Pyr <-> Lac	1.8555e-05	7.8382	0	Inf	3895200	0.2722	0	Inf	0.0047	1.0154	0	Inf
R10	Pyr -> AcCoA + CO2	0.0021	0.00023807	0.0016	0.0098	0.0003263	8.7988e-05	0.00016428	0.00052426	0.0071	0.0029	0.0027	0.0095
R11 net	AcCoA + Oaa <-> Cit	0.0021	0.00023807	0.0016	0.0098	0.0003263	8.7988e-05	0.00016428	0.00052426	0.0071	0.0029	0.0027	0.0095
R11 exch	AcCoA + Oaa <-> Cit	0.00024253	0.004	0	Inf	0.0233	0.0055	0.0073	0.0352	10000000	0.1677	8100200	Inf
R12 net	Cit <-> Akg + CO2	0.0021	0.00023807	0.0016	0.0098	0.0003263	8.7988e-05	0.00016428	0.00052426	0.0071	0.0029	0.0027	0.0095
R12 exch	Cit <-> Akg + CO2	0.00053528	0.0016	0.00020766	0.015	0.1374	0.0498	0.0366	0.3618	0.3966	0.2049	0.015	0.9416
R13	Akg -> Suc + CO2	0.00077679	0.0033	0.00063262	0.0098	0.00030873	0.00017772	0	0.00051646	0.0071	0.0046	0.00022097	0.0095
R14 net	Suc <-> Fum	0.0019	0.00022323	0.00090886	0.0493	0.0451	0.0107	0.0121	0.0668	0.0772	0.0371	0.0019	0.104
R14 exch	Suc <-> Fum	3280.9	5.6569	0	Inf	0.8412	0.1928	0	Inf	0.3514	0.852	0.3339	0.4266
R15 net	Fum <-> Mal	0.0019	0.00022323	0.00090886	0.0493	0.0451	0.0107	0.0121	0.0668	0.0772	0.0371	0.0019	0.104
R15 exch	Fum <-> Mal	3115.8	5.6569	0	Inf	242.088	0.1714	0	Inf	4368700	0.9084	4368700	4368700
R16 net	Mal <-> Oaa	0.0019	0.00022323	0.0008561	0.0054	-0.0197	0.0045	-0.0291	-0.0062	-0.0109	0.007	-0.0211	0.0025
R16 exch	Mal <-> Oaa	0.2435	4.3141	0.0026	Inf	0.0097	0.0039	0	0.0194	0.424	0.4049	0.0051	Inf
R17	Pyr + CO2 -> Oaa	0.00017774	5.307e-05	0.00012285	0.0048	0.02	0.0045	0.0064	0.0294	0.0179	0.0083	0.00082426	0.0277
R18	Mal -> Pyr + CO2	1e-07	0	0	0.0443	0.0648	0.0151	0.0182	0.0954	0.088	0.0431	0	0.1223
R19 net	Oaa + Glu <-> Asp + Akg	-1e-07	5.5216e-16	-0.0011	0	-1e-07	2.2565e-18	-0.00039903	0	-1e-07	0.000664	-0.00075786	0
R19 exch	Oaa + Glu <-> Asp + Akg	0.0047	0.1362	6.5054e-07	0.3929	1.6076e-07	1.7978e-08	0	0.00072823	0.0056	0.1573	6.1471e-07	0.0076
R20 net	Pyr + Glu <-> Ala + Akg	-0.0013	1.4425	-0.002	0	-1e-07	2.7719e-17	-0.00039922	0	-5.8216e-07	0.4247	-0.0028	0
R20 exch	Pyr + Glu <-> Ala + Akg	1e-07	0	0	0.3911	0.0017	0.00038202	0.00051572	0.0024	1e-07	0.1515	0	0.0076
R21 net	3PG + Glu <-> Ser + Akg	-2.744e-05	1.4425	-0.00046399	0	-1.7378e-05	0.00013158	-0.00040846	-1.1234e-06	-5.0713e-06	0.4248	-0.0029	-1.6869e-06
R21 exch	3PG + Glu <-> Ser + Akg	2.4682e-06	0.1298	0	0.371	1e-07	0	0	2.4057e-05	1e-07	0.0084	0	0.00010451
R22	Gln -> Glu	0.0125	0.0033	0.0107	0.0154	0.0146	0.00071881	0.013	0.016	0.0192	0.0027	0.0133	0.024
R23	Lac -> Lac.x	0.9041	0.0308	0.8437	0.9646	0.4578	0.006	0.4461	0.4702	0.9754	0.0054	0.9649	0.9859
R24	Glu -> Glu.x	0.0138	0.00087673	0.0121	0.0155	0.0146	0.00070683	0.0132	0.016	0.0192	0.0028	0.0141	0.0246
